# Supplementary material for: RXRs control serous macrophage neonatal expansion and identity and contribute to ovarian cancer progression
Source: Nat Commun. 2020 Apr 3;11:1655. doi: 10.1038/s41467-020-15371-0 (PMC7125161; doi:10.1038/s41467-020-15371-0)
Supplement: Supplementary file 4 — Source Data [file 41467_2020_15371_MOESM4_ESM.xlsx]

## Sheet: Figure 1
Fig. 1b
% peritoneal LPMs	RXRafl/fl	67.8	69.9	70.6	63.7	82.4
	LysMCre+RXRafl/fl	33.5	30.8	5.61	26.5	19.5
Peritoneal LPMs (x105)	RXRafl/fl	3254400	2858910	2400400	4459000	3955200
	LysMCre+RXRafl/fl	1195950	1228920	197472	795000	780000
% peritoneal SPMs	RXRafl/fl	1.7	1.09	1.15	1.69	1.37
	LysMCre+RXRafl/fl	5.9	8.67	3.15	10.4	5.05
Peritoneal SPMs (x105)	RXRafl/fl	81600	44581	39100	118300	65760
	LysMCre+RXRafl/fl	210630	345933	110880	312000	202000
% pleural LPMs	RXRafl/fl	14.4	10.4	10.2
	LysMCre+RXRafl/fl	1.36	6.11	7.35
Pleural LPMs (x105)	RXRafl/fl	75672.1	44257.3	48087
	LysMCre+RXRafl/fl	16195	30630	21669
% pleural SPMs	RXRafl/fl	1.01	2.53	5
	LysMCre+RXRafl/fl	2.73	3.69	3.29
Pleural SPMs (x105)	RXRafl/fl	5308	10766	23572
	LysMCre+RXRafl/fl	32509	18498	9699
			p value	95% CI
two-tailed unpaired Student t test	% Peritoneal cavity	LPM	<0.0001	-61.3 to -34.1
		SPM	0.0038	2.23 to 8.23
	Absolute # Peritoneal cavity	LPM	0.0003	-3502242 to -1589985
		SPM	0.0056	64067 to 268774
	% Pleural cavity	LPM	0.042	-13.1 to -0.393
		SPM	0.7606	-2.93 to 3.71
	Absolute # Pleural cavity	LPM	0.0367	-63028 to -3320
		SPM	0.4586	-16769 to 30809
Fig. 1e		TIM4POS LPMs							TIM4NEG LPMs							SPMs
% peritoneal macrophages	RXRabfl/fl	29.46	27.91	29.19	24.73	22.51	34.52		0.91	8.65	7.11	4.25	4.29	6.86	8.8	5.31	5.9	9.85	7.43	5.07	7.37	8.36
	LysMCre+RXRabfl/fl	5.68	6.61	4.91	3.21				2.64	1.94	3.14	5.14	4.29			14.64	13.26	14.84	11.66	12.59
Peritoneal macrophages (x105)	RXRabfl/fl	2.34842	2.55207	1.62991	1.14767	3.35727	3.16377	2.4931	0.07254	0.79096	0.39698	0.19711	0.64007	0.41239	0.63531	0.42356	0.53933	0.55024	0.34479	0.75608	0.44311	0.60378
	LysMCre+RXRabfl/fl	0.83063	0.70414	0.49521	0.31067	0.20724			0.38672	0.20682	0.10472	0.32513	0.27655			2.14257	1.41209	0.49559	0.7383	0.81178
% pleural macrophages	RXRabfl/fl	22.62	24.91	17.16	8.64	41.95	30.76		14.64	16.63	7.05	2.12	13.57	10.56		11.13	11.92	10.63	8.06	8.52	11.77
	LysMCre+RXRabfl/fl	8.09	6	8.09	7.84				5.32	4.78	5.09	6.14	6.14			17.81	13.03	22.34	17.89	13.52
Pleural macrophages (x104)	RXRabfl/fl	0.18512	0.06106	0.21287	0.53128	0.77223	0.31114		0.11976	0.04075	0.08743	0.13036	0.24981	0.1068		0.0911	0.02922	0.13196	0.15679	0.11908
	LysMCre+RXRabfl/fl	0.19358	0.06577	0.16345	0.21448	0.14657			0.12726	0.05236	0.10287	0.1501	0.1147			0.42587	0.1428	0.45142	0.26896	0.25276
			p value	95% CI
two-tailed unpaired Student t test	% peritoneal macrophages	SPM	<0.0001	4.278 to 8.435
		TIM4POS LPMs	<0.0001	-28.03 to -17.87
		TIM4NEG LPMs	0.1104	-5.472 to 0.655
		total	0.0006	-26.42 to -10.74
	total peritoneal macrophages	SPM	0.0401	0.03268 to 1.161
		TIM4POS LPMs	0.0005	-2.697 to -1.053
		TIM4NEG LPMs	0.1562	-0.4645 to 0.08583
		total	0.0315	-2.776 to -0.159
	% pleural macrophages	SPM	0.0039	2.717 to 10.44
		TIM4POS LPMs	0.0205	-30.31 to -3.359
		TIM4NEG LPMs	0.0853	-11.81 to 0.9489
		total	0.0965	-35.44 to 3.581
	total pleural macrophages	SPM	0.011	0.0607 to 0.3448
		TIM4POS LPMs	0.1509	-0.4609 to 0.08325
		TIM4NEG LPMs	0.7169	-0.09176 to 0.06571
		total	0.8446	-0.4109 to 0.49

## Sheet: Figure 3
Fig. 3a
	Age	RXRabfl/fl																		LysMCre+RXRabfl/fl
% Tim4+ LPMs	0	35.1132		26.5641		58.2298														29.8747	23.7456	41.5913	49.072	44.3866	38.0187	36.1437
	1	86.68	85.13		70.5	73.15	62.29	84.1	74.69	75.39	45.25	46.08	54.36		53.72	48.47				35.19	19.59	52.01		69.22		51.8	52.58	54.51
	3	71.03	79.15	65.82																49.64	55.08	42.46
	5	47.54	70.19	58.21																48.14		47.94	47.98	44.08
	10	44.46	30.23		52.67	43.89														37.47	36.64	22.22		20.19
	42	29.81	38.81	35.05	32.67	39.21														11.24	10.5	11.38	14.02	12.95		13.29	9.67
	70	29.46	27.91	29.19	24.73	22.51		34.52		26.04		25.41	26.05	27.48	26.38	20.93	26.26	41.16	41.53	5.68	6.61		4.91	3.21		8.7	4.2	3.37	3.38	8.13
Tim4+ LPMs (log)	0	2999	4855	5024	7526	6831														5308	1674	5662	2504	1736	1947	12740	2009
	1	4606	549	478	1547	466	886	2651	3572	2036	3177									292	375	467	302
	3	12002	12319	14144	13519	21387	12811													9468	8309	5821	6357	4344	6462
	5	20145	18221		19807	14777	12885	20462	12617	4883										12558	5653	4294
	10	22682	47018	68983																6695	10218	9332	12696	19273	5626	13733	10267	7348	8386
	42	232894	143597	112631	109734	203469	136116													97525	71351	90377	64272	42573	9913	68849	45462
	70	213967	253119	174992	113985	335939	309951	256394												67318	83604	97864	50338	44677
			p value
two-way ANOVA with Turkey	% Tim4+ LPMs	genotype	<0.0001
		age	<0.0001
			adjusted p value	95% CI
		WT/KO 0	>0.9999	-20.79 to 25.64
		WT/KO 1	0.0095	2.526 to 34.07
		WT/KO 3	0.2028	-4.527 to 50.41
		WT/KO 5	0.9488	-14.08 to 37.3
		WT/KO 10	0.7651	-10.1 to 37.47
		WT/KO 42	0.0076	3.548 to 42.94
		WT/KO 70	<0.0001	9.099 to 37.47
		WT 0/WT 1	0.0051	-47.72 to -4.624
			p value
	Tim4+ LPMs	genotype	<0.0001
		age	<0.0001
			adjusted p value	95% CI
		WT/KO 0	>0.9999	-53028 to 55527
		WT/KO 1	>0.9999	-54688 to 57964
		WT/KO 3	>0.9999	-47399 to 62539
		WT/KO 5	>0.9999	-56484 to 72430
		WT/KO 10	0.8015	-27401 to 96625
		WT/KO 42	<0.0001	43698 to 146535
		WT/KO 70	<0.0001	112398 to 223895
		WT 10/ WT 42	<0.0001	-177502 to -42856
		WT 42/ WT 70	0.0001	-133469 to -27531
		KO 10/ KO 42	0.0142	-93914 to -5435
Fig. 3b
	Age	RXRabfl/fl																						LysMCre+RXRabfl/fl
% SPMs	0	0.742574		2.03874	1.05983		0																	0.476442	1.16686	0.432942	0	0	0	0
	1	1.57	0.88	0.83	1.07	0.83		0.59	0.6	0.93		1.26			0.14	0.43								0.66		0.14		5.81		9.42	1.39	1.67	3.4		2.01		1.88	0.53	0.67	1.14	0.79	0.4	1.08	0.57	0.79
	3	0.8	0.89	1.21		2.25	1.25	1.69	1.24		1.14	1.14	1.02		1.88		1.08		1.28	1.1	1.91	1.63	1.76	1.69	2.09	1.45		1.34	2.6	1.64	1.68		3.27			2.31	0.22	3.12	2.79	1.25	2.87	0.52		2.5	2.3
	5	1.43	1.64	0.78	1.22	0.59	0.74		1.78		1.35	1.57	1.98	1.01	3.65	1.62	2.17							2.99	2.8	1.19				1.57	1.58	3.72	3.29	5.3	4.19		2.41	2.36	2.39	3.05
	10	4.46	5.37	7.82		4.32	5.93	4.42	6.7	1.54	2.36		8.52	9.82										10.91	8.39	5		8.08	9.56	13.95	5.13	8.08		11.54	5.17	7.05
	42	5.28	5.79	6.01	6.24	7.98	7.12																	10.98	14.53	13.13		19.39	18.62	18.79	19.6
	70	5.31	5.9	9.85	7.43	5.07	7.37	8.36		6.3	8	8.9	8.18	8.93	6.86	8.06	8.16	7.68	10.58					14.64	13.26	14.84	11.66	12.59		23.06	19.5	17.57	20.16	12.72	10.26
SPMs	0	0	0	0																				0	0	0
	1	0.0011	0.0002	0.0003	0.0004	0.0004	0.0002	0.0014	0.0012	0.0027	0.0004													0.0002	0.0003	0.0001	0.0001	0.0011
	3	0.002	0.004	0.0041	0.0028	0.0017	0.0027																	0.0029	0.0022	0.0024	0.003	0.0027	0.0033
	5	0.0024	0.026	0.0026	0.0035	0.0025	0.0049	0.0042	0.0018	0.0021														0.0018	0.0018	0.0006
	10	0.019	0.0154	0.0361																				0.0208	0.0225	0.0367	0.0346	0.0494	0.0345	0.0456	0.0279	0.0293	0.0199
	42	0.51294	0.27905	0.17456	0.19535	0.49672	0.24711																	0.95225	0.98678	1.04251	0.40549	0.63761		0.97385	0.92122
	70	0.42356	0.53933	0.55024	0.34479	0.75608	0.44311	0.60378																2.14257	1.41209		0.7383	0.81178		1.58851	3.30468	1.64485	2.43844
			p value
two-way ANOVA with Turkey	SPM %	genotype	<0.0001
		age	<0.0001
			adjusted p value	95% CI
		WT/KO 0	>0.9999	-3.47 to 4.798
		WT/KO 1	0.9763	-3.625 to 1.479
		WT/KO 3	0.9997	-2.872 to 1.652
		WT/KO 5	0.8981	-3.836 to 1.244
		WT/KO 10	0.0402	-5.685 to -0.06044
		WT/KO 42	<0.0001	-13.7 to -6.362
		WT/KO 70	<0.0001	-10.33 to -5.224
		WT 5/WT 10	<0.0001	-6.689 to -1.374
		KO 5/KO 10	<0.0001	-8.31 to -2.906
		KO 10/KO 42	<0.0001	-11.18 to -4.804
			p value
	SPM total	genotype	<0.0001
		age	0.0002
			adjusted p value	95% CI
		WT/KO 0	>0.9999	-0.7823 to 0.7823
		WT/KO 1	>0.9999	-0.5243 to 0.5252
		WT/KO 3	>0.9999	-0.553 to 0.5533
		WT/KO 5	>0.9999	-0.6346 to 0.6429
		WT/KO 10	>0.9999	-0.634 to 0.6029
		WT/KO 42	0.0546	-1.061 to 0.00497
		WT/KO 70	<0.0001	-1.694 to -0.7494
		KO 10/KO 42	<0.0001	-1.262 to -0.351
		KO 42/KO 70	<0.0001	-1.371 to -0.4268
Fig. 3c
	Age	RXRabfl/fl									LysMCre+RXRabfl/fl
% Tim4+ LPMs	0	1.30916	1.03093	3.2175			0.935399				2.00827	1.7199	0.693963		1.29151	0.837521	0.469484	1.21704
	1	12.7891	15.0293		11.58	5.27	5.58	24.89	11.5		1.36264	5.31915	2.09524	4.89888	2.32108		6.77
	3	8.91491	6.56313	6.42836		19.8937	24.7987	23.0769	16.1438		4.6039	13.6122	12.7334	12.5231		18.5268
	5	5.93	5.33	6.08	6.53	7.31	4.94	4.71	3.39	1.86	5.33	7.71	6.2		15.28	7.99	2.73	1.01	3.56
	10	2.34	3.96	5.11	2.28	4.78	5.36				4.96	4.76	8.02	6
	35	1.24695	2.97195	2.55251	3.43175			2.35296			7.22193	6.50137	5.50472	4.73307	4.62452	4.2475	6.38792	5.33496
	63	4.64	5.31	1.76	2.5		1.27041	1.11378	1.62822		8.6	9.93	5.08		3.52008	7.42569	9.4166
			p value
two-way ANOVA with Turkey	% Tim4+ LPMs	genotype	<0.0001
		age	0.9035
			adjusted p value	95% CI
		WT/KO 0	>0.9999	-7.408 to 8.3
		WT/KO 1	0.004	1.592 to 15.13
		WT/KO 3	0.9902	-4.62 to 10.05
		WT/KO 5	>0.9999	-7.195 to 4.983
		WT/KO 10	0.9999	-10.05 to 6.125
		WT/KO 35	0.9667	-10.2 to 4.085
		WT/KO 63	0.5259	-11.7 to 2.246
Fig. 3d
	Age	RXRabfl/fl									LysMCre+RXRabfl/fl
% Tim4+ LPMs	1	21.74		22.1244	23.5294	17.4419					4.11	1.06			6.13065	6.01504
	3	7.81	10.19		1.49	3.57			11.396	4.02807	13.34	12.9		4.92	7.24	1.95		7.52551	8.75576
	5	7.65	4.24	4.12		4.47504		5.80593	3.42013		6.78	4.96	6.71	7.56	6.03				5.48128		7.23404
	10	1.19	7.85		2.49344	2.20662	4.69376	6.05409			2.38	1.99	1.17			5.75	4.56973	4.11311	1.79171	5.02137	3.58831	8.14345	0.868193	2.26487
	35	0.822805	3.72091	1.7755							17.7606	1.06981	8.57507	3.89831	4.71869
	63	0.0700542	0.129004	0.04883	0.709306	0.130142					6.97596	14.1606		8.65369	25.8423	1.12516
			p value
two-way ANOVA with Turkey	% Tim4+ LPMs	genotype	<0.0001
		age	0.8735
			adjusted p value	95% CI
		WT/KO 1	<0.0001	7.614 to 26.15
		WT/KO 3	>0.9999	-7.751 to 6.258
		WT/KO 5	>0.9999	-8.732 to 5.849
		WT/KO 10	>0.9999	-5.942 to 7.163
		WT/KO 35	0.8046	-14.67 to 4.472
		WT/KO 63	0.0014	-19.42 to -2.846
Fig. 3e
	Klf4	Klf6	Ccnd1
	1.95423	1.29049	0.927303
	1.79505	1.66276	0.786545
	2.17314	1.74424	0.644693
	2.37233	1.46442	0.79911
	2.56023	1.53815	0.795329
		p value	95% CI
two-tailed unpaired Student t test	Klf4	0.0091	0.4417 to 1.9
	Klf6	0.0167	0.1468 to 0.9332
	Ccnd1	0.0568	-0.4277 to 0.008905

## Sheet: Figure 4
Fig. 4b
	Tbc1d14	Arf2	Ap2a2	Lamp1	Ctsb
	4.40002	3.76295	4.46068	2.67385	7.88514
	5.89704	7.79242	6.96658	3.54989	9.36314
	8.42791	7.11897	7.03818	4.01474	5.12277
	0.981948	5.79563	6.02354	0.947814	3.75039
	6.40411	6.02325	4.83792	2.17342
	3.04651			1.50288
		p value	95% CI
two-tailed unpaired Student t test	Tbc1d14	0.005	1.462 to 6.257
	Arf2	<0.0001	3.512 to 6.685
	Ap2a2	<0.0001	3.641 to 6.09
	Lamp1	0.0118	0.4059 to 2.548
	Ctsb	0.0049	2.406 to 8.655
Fig. 4d
	Age	RXRabfl/fl							LysMCre+RXRabfl/fl
% LTHI BODIPY+ Tim4+ LPMs	1	0.396825	0	0	0		0	0	0	0	1.94175	0	1.09091	0		0	0
	10	0.221337	0.426136	0.253807		1.50033	1.81558	1.35229	10.3704	7.12504	8.3151	17.217	20.4295		7.14286	12.1053	3.37079
	63	0	0.497512	0.943396	2.21174				81.2922	54.4218	72.0274	74.9386
			p value
two-way ANOVA with Turkey	% LTHI BODIPY+	genotype	<0.0001
		age	<0.0001
			adjusted p value	95% CI
		WT/KO 1	>0.9999	-7.001 to 6.441
		WT/KO 10	0.0033	-17.09 to -2.572
		WT/KO 63	<0.0001	-79.26 to -60.25
		KO 1/KO 10	0.0007	-17.1 to -3.659
		KO 10/KO 63	<0.0001	-68.14 to -51.68
Fig. 4e
	Age	RXRabfl/fl									LysMCre+RXRabfl/fl
% Annexin-V+ Tim4+ LPMs	1	5.75	3.22	1.99	2.11	3.27	4.52	3.51	2.97		4.61	2.77	3.28	3.09	3.75	3	2.84	1.76
	3	2.77	2.22	1.54	1.73	2.48					2.18	4.14	2.16	3.24	6.64	5.54	11.44	5.42	4.75
	5	3.68	2.67	1.54	25.66	4.91					3.1	7.04	4.1	4.67	10.08	9
	10	37.0588	33.2871	23.6102	36.0694	32.1888	52.0725		18.0009	20.4678	40.8451	51.1236	48.0435		12.7172		44.7761
	35	10.7252	9.02978	9.82346							19.6008		17.3523	18.2718
	63	8.54		1.12	3.21	1.17		1.8			11.51	22.48		20.55	27.42	40.77		25.49	10.89
			p value
two-way ANOVA with Turkey	% Annexin-V+ cells	genotype	<0.0001
		age	0.0009
			adjusted p value	95% CI
		WT/KO 1	>0.9999	-11.74 to 12.3
		WT/KO 3	0.9998	-16.32 to 10.5
		WT/KO 5	>0.9999	-13.2 to 15.92
		WT/KO 10	0.7162	-21.61 to 5.798
		WT/KO 35	0.9401	-28.18 to 11.08
		WT/KO 63	0.0008	-33.64 to -5.486
Fig. 4f
		RXRabfl/fl			LysMCre+RXRabfl/fl
% Tim4+ LPMs	Bodipy+/Annexin V+	0.191666	0.108083	0.0538438	16.7946	11.034	7.48855	13.6419
	Bodipy-/Annexin V+	6.92682	4.77896	8.37571	6.19835	5.14505	7.65649	2.63787
			p value	95% CI
two-tailed unpaired Student t test	% Tim4+ LPMs	Bodipy+/Annexin V+	0.0035	6.119 to 18.13
		Bodipy-/Annexin V+	0.4385	-5.208 to 2.64
Fig. 4g
	Capn2	Mef2c	Naip1	Cd5l
	4.52273	4.30356	0.44963	0.24911
	7.14517	3.3548	0.60653	0.37121
	3.39335	4.16022	0.51612	0.427
			0.502586
		p value	95% CI
two-tailed unpaired Student t test	Capn2	0.0224	0.935 to 7.106
	Mef2c	0.0006	2.12 to 3.759
	Naip1	<0.0001	-0.561 to -0.4015
	Cd5l	0.0002	-0.7967 to -0.5051

## Sheet: Figure 5
Fig. 5b
	RXRabfl/fl																																													LysMCre+RXRabfl/fl
Tumour volume (mm3)	275.122	238.082	319.81	78.0488	644.23	1088.48	1058.41		415.306	101.723	253.661	124.504	160.643	187.715		172.6	165.2	1079.4	2131.2	739	201.1	1243.2		77.7	143.9	206.86		88.6	37.3	127.3	126.9		196.3	136.3	613.7		346	89	116	56	120	685	293	70	479	117.009	54.3921	7.71453	291.469
Tumour weight (g)	0.3089	0.2639	0.3223	0.1162	0.8239	1.092	0.9357		0.533	0.1949	0.3199	0.5308	0.2072	0.2576		0.41	0.43	1.07	2.37	0.64	0.44	0.88		0.0717	0.1873	0.139		0.1221	0.057	0.1719	0.1438		0.2371	0.1421	0.5042		0.292	0.064	0.083	0.055	0.093	0.431	0.262	0.076	0.372	0.2292	0.1246	0.0492	0.9949
		p value
Mann Whitney u test	Volume	0.0002
	Weight	0.0144
Fig. 5d
	RXRabfl/fl																														LysMCre+RXRabfl/fl
GATA6+F4/80+ (% Cd11b+)	0.3292	3.6638	2.6178	0.7204	2.5984	0.8532	16.9492	4.2602	0.7686	10.2564	7.2464	2.221	0.8369	0.5074	0.8737		12.6885	0.558659	1.38384	0.3628	2.42291		0.627	0.36036		0.127551	2.63158	0.65329		5.9946	2.3992	1.32	2.8511	2.0806	5.2818	0.830409	0.7709	0.4181	0.684211	1.83317	2.9301	0.5574	0.4348	0.740883	0.4942	0.7187	1.57201	0.4252	1.79487
GATA6+F4/80+ cells (x103)	0.0005	0.1423	0.0006	0.0081	0.0013	0.0067	0.0012		0.401	0.987	3.746			2.052	5.103	0.096	0.156	0.684	1.629	1.36	0.482										0.0029	0.0037	0.004	0.0053	0.0029	0.0011		0.015	0.05	0.334	0.165		0.756	0.526		0.334	0.061	1.309	0.558
		p value
generalized linear model with gamma distribution	(% Cd11b+)	0.0134
	total	0.064
Fig. 5e
	RXRabfl/fl				LysMCre+RXRabfl/fl
	2.77559	0.965595	1.73836	2.47519	1.2318	0.18861	1.11593	0.583725
		p value	95% CI
two-tailed unpaired Student t test	%	0.0428	-2.363 to -0.05435
[truncated: 33 more columns]

## Sheet: Figure S1
Fig. S1b
% lung	RXRafl/fl	18.4	10.5	7.36
	LysMCre+RXRafl/fl	2.99	9.69	11.9
Lung (x105)	RXRafl/fl	821109	662594	453393
	LysMCre+RXRafl/fl	447264	364400	548110
% spleen	RXRafl/fl	1.86	1.51	1.25
	LysMCre+RXRafl/fl	1.19	1.36	1.47
Spleen (x105)	RXRafl/fl	374530	509880	234020
	LysMCre+RXRafl/fl	431498	431952	617623
% small intestine	RXRafl/fl	0.7	1	1.15	1.47	1.17
	LysMCre+RXRafl/fl	1.05	1.08	0.95	1.05
Small intestine (x105)	RXRafl/fl	674150	130037	425101	358997	364779
	LysMCre+RXRafl/fl	536238	515141	349766	385691
% liver	RXRafl/fl	3.03	5.47	3.79
	LysMCre+RXRafl/fl	1.07	0.74	1.99
Liver (x104)	RXRafl/fl	59826	109132	94866
	LysMCre+RXRafl/fl	33470	11611	41389
% microglia	RXRafl/fl	51.7	56.6	52.6
	LysMCre+RXRafl/fl	54.8	58.2	70.7
Microglia (x105)	RXRafl/fl	36500	38567	22206
	LysMCre+RXRafl/fl	33379	36002	57564
			p value	95% CI
two-tailed unpaired Student t test	Lung macrophages	%	0.4103	-15.7 to 7.87
		#	0.1812	-522834 to 137953
	Spleen macrophages	%	0.8814	-1.36 to 1.55
		#	0.113	-267046 to 47527
	Small intestine macrophages	%	0.6637	-0.407 to 0.276
		#	0.6152	-196117 to 308310
	Liver macrophages	%	0.0252	-5.085 to -0.5752
		#	0.0261	-106714 to -11522
	Microglia	%	0.2077	-6.458 to 21.66
		#	0.3442	-15732 to 35513
Fig. S1c
Peritoneal cavity cellularity	RXRafl/fl	1303533	761705	584094
	LysMCre+RXRafl/fl	480828	282383	726141
Pleural cavity cellularity	RXRafl/fl	813557	524976	833698
	LysMCre+RXRafl/fl	391466	296937	500644
			p value	95% CI
two-tailed unpaired Student t test	Peritoneal cavity cellularity	#	0.1991	-1085137 to 311817
	Pleural cavity cellularity	#	0.0473	-649223 to -6233
Fig. S1d
PB Ly6Chi monocytes	RXRafl/fl	56418	94525	97609
	LysMCre+RXRafl/fl	108210	152023	96564
PB Ly6CLo monocytes	RXRafl/fl	71011	116922	97983
	LysMCre+RXRafl/fl	89041	73308	88144
			p value	95% CI
two-tailed unpaired Student t test	PB Ly6Chi monocytes	#	0.168	-23500 to 95663
	PB Ly6CLo monocytes	#	0.4543	-51412 to 27796
Fig. S1e
Relative mRNA expression	Rxra	LPMs	2.1648	2.1648	2.09796
		SPMs	1.17231	0.896426	0.933814
	Rxrb	LPMs	1.56818	1.56818	1.60535
		SPMs	0.730489	1.05977	1.19911
Fig. S1f
% YFP recombination	LPMs	71.82	81.2464	76.7834	86.9583
	SPMs	66.0502	63.3747	59.3731	70.5258
Fig. S1g		RXRabfl/fl											LysMCre+RXRabfl/fl
% of relative expression	LPMs	38.423	17.892	18.811	50.431	59.822	1.558	1.2	5.36442	23.5033	30.6924	33.936	4.779	0	7.645	1.281	2.889	0.263	0.675821	2.03037	19.4043
	SPMs	21.8999	15.6729	2.2114	42.4485	42.8896	26.3625	19.5823	21.0603	16.8401	26.8001	21.3528	17.9403	0	30.9426	26.2066	9.7521	27.9864	15.6964	13.7616	18.2401	21.2018
Fig. S1h
			TIM4POS LPMs											TIM4NEG LPMs												SPMs
% peritoneal macrophages	Male	RXRabfl/fl	27.91	29.19	24.73	34.52		27.48	26.38	20.93	26.26	41.16	41.53	8.65	7.11	4.25	6.86	8.8		4.49	3.02	1.82	6.83	3.15	6.24	5.9	9.85	7.43	7.37	8.36		8.93	6.86	8.06	8.16	7.68	10.58
		LysMCre+RXRabfl/fl	4.91	3.21		4.2	3.37	3.38	8.13	10.07				5.14	4.29		1.5	4.03	6.67	18.84	10.81					11.66	12.59		19.5	17.57	20.16	12.72	10.26
	Female	RXRabfl/fl	29.46	22.51		26.04	15.89	25.41	26.05					0.91	4.29		2.33	2.59	3.98	1.36						5.31	5.07		6.3	8	8.9	8.18
		LysMCre+RXRabfl/fl	5.68	6.61		8.7								2.64	1.94	3.14		0.65								14.64	13.26	14.84
Peritoneal macrophages (x105)	Male	RXRabfl/fl	2.55207	1.62991	1.14767	3.16377	2.4931		2.573	2.453	2.66	2.263	1.923	0.79096	0.39698	0.19711	0.41239	0.63531		0.421	0.281	0.231	0.277	0.173	0.289	0.53933	0.55024	0.34479	0.44311	0.60378		0.836	0.638	1.025	0.331	0.422	0.49
		LysMCre+RXRabfl/fl	0.31067	0.20724		0.711	0.315	0.408	1.245	1.39				0.32513	0.27655		0.254	0.378	0.806	2.886	1.492					0.7383	0.81178		3.305	1.645	2.438	1.948	1.417
	Female	RXRabfl/fl	2.34842			2.168	2.283							0.07254	0.64007		0.339	0.119								0.42356	0.75608		0.759	0.716
		LysMCre+RXRabfl/fl	0.83063	0.70414	0.49521		0.599							0.38672	0.20682	0.10472		0.044								2.14257	1.41209	0.49559		1.589
% pleural macrophages	Male	RXRabfl/fl	22.62	24.91	17.16	41.95	30.76		14.86	14.62	7.19	16.31	11.82	14.64	16.63	7.05	13.57	10.56		14.12	8.14	10.81	10.06	15.77		11.13	11.92	10.63	8.52	11.77		10.82	10.31	10.65	10.27	9.69
		LysMCre+RXRabfl/fl	14.26	7.84		3.26	3.7	4.55	4.5						6.14		4.23	6.09	3.87	4.54	4.04					17.89	13.52		15.72	15.01	12.87	16.74	10.85
	Female	RXRabfl/fl	8.64		18.65	11.5	19.1							2.12		5.25	10.05	6.46								8.06		11.84	11.14	11.64
		LysMCre+RXRabfl/fl	8.09	6	8.09		5.74							5.32	4.78	5.09		5.16								17.81	13.03	22.34		15.16
Pleural macrophages (x104)	Male	RXRabfl/fl	0.18512	0.06106	0.21287	0.77223	0.31114		0.174	0.741	0.109	0.466	0.226	0.11976	0.04075	0.08743	0.24981	0.1068		0.165	0.413	0.164	0.287	0.301		0.0911	0.02922	0.13196	0.15679	0.11908		0.127		0.162	0.293	0.185
		LysMCre+RXRabfl/fl	0.21448	0.14657		0.098	0.03	0.178						0.1501	0.1147		0.127	0.05		0.18	0.449					0.26896	0.25276		0.472	0.123		0.662	1.203
	Female	RXRabfl/fl	0.53128		0.706	0.101	0.765							0.13036		0.199	0.088	0.259								0.49		0.448		0.466
		LysMCre+RXRabfl/fl	0.19358	0.06577	0.16345									0.12726	0.05236	0.10287		0.477								0.42587	0.1428	0.45142		1.4
				p value	95% CI
two-tailed unpaired Student t test	% peritoneal macrophages	male	SPM	<0.0001	4.061 to 9.57
			TIM4POS LPMs	<0.0001	-30.57 to -18.8
			TIM4NEG LPMs	0.3792	-2.366 to 5.886
			total	0.0008	-23.77 to -7.748
		female	SPM	0.0002	4.877 to 9.697
			TIM4POS LPMs	0.0005	-23.94 to -10.52
			TIM4NEG LPMs	0.5685	-2.361 to 1.393
			total	0.0102	-18.93 to -3.831
	peritoneal macrophages	male	SPM	0.0006	0.5968 to 1.787
			TIM4POS LPMs	<0.0001	-2.198 to -1.063
			TIM4NEG LPMs	0.0867	-0.08788 to 1.175
			total	0.8885	-1.24 to 1.418
		female	SPM	0.078	-0.114 to 1.606
			TIM4POS LPMs	<0.0001	-1.855 to -1.363
			TIM4NEG LPMs	0.5013	-0.4734 to 0.2592
			total	0.1995	-2.256 to 0.6089
	% Pleural macrophages	male	SPM	0.0002	2.291 to 5.881
			TIM4POS LPMs	0.0072	-23.34 to -4.395
			TIM4NEG LPMs	0.0001	-10.3 to -4.337
			total	0.0035	-29.59 to -7.232
		female	SPM	0.0264	1.053 to 11.78
			TIM4POS LPMs	0.0317	-14.07 to -0.9161
			TIM4NEG LPMs	0.6104	-4.902 to 3.137
			total	0.7063	-14.09 to 10.17
	Pleural macrophages	male	SPM	0.0193	0.06722 to 0.6389
			TIM4POS LPMs	0.0795	-0.4741 to 0.03039
			TIM4NEG LPMs	0.8195	-0.1532 to 0.1232
			total	0.9093	-0.3692 to 0.4108
		female	SPM	0.4575	-0.4785 to 0.9381
			TIM4POS LPMs	0.0861	-0.8487 to 0.07897
			TIM4NEG LPMs	0.8483	-0.2338 to 0.2754
			total	0.0151	-1.271 to -0.2414
Fig. S1i
Gata-6 MFI	RXRafl/fl	24310	32157	35211	30422
	LysMCre+RXRafl/fl	4915	6079	5969	7393
CD102 MFI	RXRafl/fl	14476	13295	13078
	LysMCre+RXRafl/fl	4713	8025	6847
		p value	95% CI
two-tailed unpaired Student t test	Gata-6 MFI	<0.0001	-30190 to -18682
	CD102 MFI	0.0026	-10037 to -4139

## Sheet: Figure S2
Fig. S2d
	Fcrls	Retnla	Mrc1	Irf4	Ccr2	Gata6	Emr1	Timd4
	111.258	12.6445	45.9973	1.81668	34.4533	0.13041	0.81988	0.174236
	200.754	44.2253	171.802	5.25164	23.0443	0.02811	0.67002	0.1742
	75.7653	6.54762	184.357	1.94943	13.2919	0.230027	0.54176	0.026
	2.37745	1.11593	101.769	3.12674	2.16958	0.143907		0.17424
				1.32953
		p value	95% CI
two-tailed unpaired Student t test	Fcrls	0.0576	-4.279 to 197.4
	Retnla	0.1681	-8.493 to 38.76
	Mrc1	0.0082	46.04 to 203.9
	Irf4	0.0427	0.07119 to 3.318
	Ccr2	0.0246	2.942 to 31.54
	Gata6	<0.0001	-0.9681 to -0.7656
	Emr1	0.0159	-0.5459 to -0.09965
	Timd4	<0.0001	-0.9535 to -0.7722

## Sheet: Figure S3
Fig. S3c
Relative mRNA expression	Rxra	E13.5 YS mac	1.01246	0.57738	0.55328	0.69572	0.5285	0.50965	0.73267
		E13.5 FL mac	3.47139	5.10527	2.98602	5.11748	3.50575	3.82992	3.63792
		E15.5 FL mac	2.35561	2.10166	2.43446	2.39903	2.53195	3.2083	4.1377
		E18.5 FL mac	5.00972	5.31623	2.92736	3.88321	5.18609	4.4215
		E 13.5 FL mon	0.73423	0.87169	0.972	0.66523	0.70199	0.62783	0.70901
		E15.5 FL mon	0.16103	0.09194	0.12456	0.12699	0.06968	0.14174	0.09295
		E18.5 FL mon	0.30018	0.24472	0.28739	0.35164	0.30146	0.17488	0.79126
	Rxrb	E13.5 YS mac	0.50349	1.06105	0.83309		0.88067
		E13.5 FL mac	0.097	0.26672	0.37054	0.11813	0.36825	0.36639	0.1981
		E15.5 FL mac	0.3117	0.73695	0.21528	0.43747	0.59992
		E18.5 FL mac	0.95589		0.60118	0.88348	1.01585
		E 13.5 FL mon	0.4092	0.32215	0.49826	0.32931	0.35859	0.3767	0.31711
		E15.5 FL mon	0.54291	0.55038	0.55688	0.57925	0.4613
		E18.5 FL mon	0.76278	0.80175	1.19582	0.77822
Fig. S3d
YS macrophages (% CD45+)	E13.5	79.3		64.31	49.27	49.23	22.73	63.62	57.56	57.35	62.67	60.63	33.64	60.64	54.21	84.6	93.14	91.58	86.78	88.68	84.41		62.86
	E15.5	54.9	51.78	62.48	65.95											61.93	61.58	70.55	73.12
FL macrophages (% CD45+)	E13.5	5.92	10.53	10.2	7.05	11.84	9.22	12.04	16.55	15.08	9.55	13.37	13.27			12.29	14.72	10.55	14.05		12.62	11.73
	E15.5	15.92	15.64	18.3	14.35											18.47	15.8	17.31	14.39
	E18.5	8.55	7.74	8.42	6.54	8.42	5.62									7.99	8.13	10.04	7.79	7.08	8.06	8.12
FL monocytes (% CD45+)	E13.5	28.47	23.61	35.2	23.89	22.02	30.05	25.99	22.74	23.97	21.51	20.06	21.61			32.44	33.44	33.76	37.18		18.34	20.21
	E15.5	34.09	48.33	36.52	45.74		12.98	20.82	21.71							35.01	37.74	36.64	42.48		27.69	25.86
	E18.5	18.45	21.18	19.4	20.44	19.56	22.79									21.01	21.95	19.78	18.8	22.15	20.27	18.64
Peritoneal LPMs (% CD45+)	E18.5	56.43	51.46	28.33												55.04	35.47	39.8	33.53	23.77	45.16	33.7
			p value	95% CI
two-tailed unpaired Student t test	% YS mac	13.5	0.1107	-3.245 to 29.54
		15.5	0.1194	-2.791 to 18.83
	% FL mac	13.5	0.3053	-1.444 to 4.328
		15.5	0.7289	-2.525 to 3.405
		18.5	0.2852	-0.5345 to 1.684
	% FL mon	13.5	0.1509	-1.744 to 10.35
		15.5	0.6509	-10.38 to 15.94
		18.5	0.7373	-1.268 to 1.749
	% PC mac	18.5	0.4306	-27.22 to 12.56
Fig. S3e
% of YFP recombination	YS and FL mac	E15.5 YS Mac	20.1838	25.1291		8.95647	8.11638	15.1956
		E15.5 FL Mac	29.6909	31.3624		31.643	31.7387	41.0714
		E15.5 FL Mon	11.4313	15.5418		12.9235	11.5986	23.3699
		E18.5 FL Mac	60.2221	44.7942	53.1972	42.6485	56.5257	65.0705
		E18.5 FL Mon	87.2018	77.0894	83.6622	81.4469	81.0495	88.7892
	PC	E18.5 PC	70.52	51.908	41.8641	48.9652	45.1488	57.6673
		DAB0 PC	84.2006	73.9857	85.7143
		DAB1 PC	77.8481	80.0643	81.1918	80.4452
		DAB3 PC	87.2897	77.377	84.1424	92.4896
		DAB63 PC	71.703	81.3029	76.7847	86.9514
Fig. S3f
% of relative expression	Rxra	E15.5 FL Mac	111.16	63.29		72.42
		E18.5 FL Mac	68.06	74.37	64.86
		E18.5 PC	59.63	11.51	26.42
		DAB1 PC	54.74	56.73	44.45	50.84	48.65	22.16		43.06	42.26	43.32		40.89	66.46	68.67
		DAB5 PC	48.56	37.57	66.12
	Rxrb	E15.5 YS Mac	44.07	68.54		111.72
		E15.5 FL Mac	49.02	62.05		48.67
		E15.5 FL Mon	68.91	102.06		70.94	73.56
		E18.5 FL Mac	32.28	47.83	50.26
		E18.5 FL Mon	51.78	2.48	40.79	103.59		9.87		1.46	31.42		36.23	84.32
		E18.5 PC	69.15	17.14	46.53
		DAB1 PC	16.72	21.44	20.18	17.63	18.83	23.19		15	13.21	19.16		18.17	17.21	26.94	40.76
		DAB5 PC	15.53	19.2	21.84
Fig. S3g
		RXRabfl/fl												VavCre+RXRabfl/fl
YS macrophages (% CD45+)	E15.5	67.2638	75.4305	68.4331	61.4343		77.9321		67.4005	62.3683				62.0239	81.9342	59.7675		71.5691	56.8678	54.7689	64.4236
FL macrophages (% CD45+)	E15.5	12.4155	5.88073	12.4364	11.7549		7.41294	8.38398	6.09021					7.78457	17.1268	5.37827		16.9529	6.22126	6.02558	14.5024
	E18.5	4.50588	11.5799	5.87952	8.10027	9.55594		2.61293	2.74232					15.1458	3.12654		1.14074	1.96451	4.13482	1.41495
FL monocytes (% CD45+)	E15.5	32.4759	26.0921	36.1805	25.957		15.7656	18.1678	22.1484	20.0198				27.0487	24.8358	29.8163		17.7659	17.5662	21.5895	17.9791
	E18.5	10.9444	9.73014		10.2157	11.9847		15.2014	21.397	15.4136	20.5387	22.0366	17.569	10.9141	10.8072	11.4521	10.6255		17.4537	21.0031
Peritoneal LPMs (% CD45+)	E18.5	35.6618	23.3716	14.1566	27.3543	23.5556	31.1718	22.6938		16.0438	25.3425			14.2196	19.7686	34.3785	14.6843
	DAB1	21.0559	69.4164	47.5038	59.9679	61.1569	50.2108		25.1018	32.6933	7.22022			2.73396	1.77573	1.25276		33.681	24.9527
	DAB63	18.55	17.83	15.99	14.82		42.1	32.12	37.35	38.76				11.49	8.6	5.87	6.69		21.92	19.01	8.64	17.47
			p value	95% CI
two-tailed unpaired Student t test	% YS mac	15.5	0.3516	-13.41 to 5.154
	% FL mac	15.5	0.4623	-3.051 to 6.346
		18.5	0.5873	-5.605 to 3.265
	% FL mon	15.5	0.4971	-9.123 to 4.665
		18.5	0.4652	-6.918 to 3.33
	% PC mac	18.5	0.9931	-21.08 to 21.22
		DAB1	0.0593	-40.75 to 1.248
		DAB63	0.0055	-23.47 to -4.84

## Sheet: Figure S4
Fig. S4b
% of mRNA relative expression	Rxra	3.812	23.065	35.322	22.973	21.46	9.222
	Rxrb	19.342	24.309	29.988	12.793	7.292	11.363
Fig. S4c
		RXRabfl/fl									LysMCre+RXRabfl/fl
Peritoneal macrophages (% CD45+)	SPMs	8.6	6.74	6.69	7.02		2.94	4.06	2.62	5.12	6.06	11.7	14.62	5.28		4.61	5.69	1.95	1.77
	LPMs	37.86	37.34	49	25.85		30.7	40.61	50.51	66.28	28.38	31.6	39.32	19.21		46.32	54.86	41.55	52.39
Peritoneal macrophages (x105)	SPMs	0.21905	0.19086	0.1103	0.07817		0.22145	0.3058	0.06306	0.26023	0.3452	0.12246	0.12848	0.03833		0.442	0.14192	0.08844	0.03962
	LPMs	0.96402	1.05732	0.80835	0.28803		2.30991	3.06059	1.21666	3.37182	1.6168	0.33072	0.34563	0.13952			1.36731	1.88862	1.17231
			p value	95 % CI
two-tailed unpaired Student t test	Peritoneal macrophages (% CD45+)	SPMs	0.5845	-2.793 to 4.766
		LPMs	0.6316	-16.48 to 10.35
	Peritoneal macrophages (x105)	SPMs	0.8354	-0.1426 to 0.1169
		LPMs	0.2092	-1.725 to 0.4157
Fig. S4d
	Abca1	Abca9	Abcc1	Abcg1	Cyp26a1
	2.07206	1.90027	6.11247	1.65873	0.353351
	4.48046	2.81015	3.69651	1.27824	0.3534
	1.47277	1.12971		1.66206	0.0535
	4.93243	3.61584	3.7934	1.0798	0.35335
	1.62871	1.14565	2.9896	1.9387	0.53569
		p value	95 % CI
two-tailed unpaired Student t test	Abca1	0.0321	0.2098 to 3.625
	Abca9	0.0495	0.00338 to 2.237
	Abcc1	0.0011	1.738 to 4.558
	Abcg1	0.009	0.1712 to 0.8758
	Cyp26a1	<0.0001	-0.8491 to -0.4912
Fig. S4f
		RXRabfl/fl								LysMCre+RXRabfl/fl
% of LTHI cells	SPMs	0.162075	0		0.615385	0.896861		0.421053	0.893277	0.0202675	0.0551673		2.09644	3.83685		1.37531	3.20804
	Tim4- LPMs	1.21795	4.39276		5.81081	3.05085		2.16161	9.69638	45.1206	28.6837		19.6891	20.5357		81.4385	16.5555
	Tim4+ LPMs	0.487488	0.299401		0.810056	0.729564		0.595948	0.327097	80.6667	78.9409		15.2	25.8284		94.7581	15.6997
		p value	95% CI
two-tailed unpaired Student t test	SPMs	0.0862	-0.2163 to 2.751
	Tim4- LPMs	0.0127	8.193 to 53.7
	Tim4+ LPMs	0.0065	17.93 to 84.69

## Sheet: Figure S5
Fig. S5b
Tumour volume (mm3)	0 weeks	0.81682
	2 weeks	38.7045	28.2744	70.7823	43.1237	122.925
	3 weeks	72.5605	67.5444	21.7901	110.584	55.4178
	4 weeks	309.737	1763.04	692.202	761.72
	5 weeks	376.389	3803.6	1970.98	966.566	1613.32
Tumour weight (g)	0 weeks	0.0087	0.0067	0.0065	0.0098	0.0121
	2 weeks	0.0427	0.0347	0.0962	0.0673	0.1602
	3 weeks	0.0677	0.0732	0.0271	0.1538	0.0804
	4 weeks	0.3411	2.145	0.7868	0.9542
	5 weeks	0.408	3.8973	2.0933	1.2949	1.4565
Fig. S5c
		% CD45+				total number				total number/mg tumour
CD45	0 weeks					23291.7	11514.5	44397.8	17196.5	3818	1556	4111	2233
	2 weeks					252155	183746	414240	1276984	5905	5295	6155	7971
	3 weeks					1348950		2038458	1029935	19925		13254	12810
	4 weeks					1444702	3320679	3818095		4235	1548	4001
	5 weeks					8598744	30526980	9521488	17733460	21075	7833	4549	13695
Ly6G+ neutrophils	0 weeks	0.45	0.4	0.45	0.073	104.812	46.0579	199.79	12.5534	17.18	6.22	18.5	1.63
	2 weeks	0.062	0.14	0.12	0.032	156.336	257.245	497.087	408.635	3.66	7.41	7.39	2.55
	3 weeks	13.6	3.04	10.4	2.46	183457	212000	25336.4		2710	51	1378	315
	4 weeks	54.8	59.2	53.9		791697	1965842	2057953		2321	916	2157
	5 weeks	44.1	56.3	55	59.7	3792046	17186690	5236818	10586880	9294	4410	2502	8176
Ly6CLO monocytes	0 weeks	0.62	0.98	3.87	2.42	144.4	112.8	1718.2	416.2	23.7	15.2	159.1	54
	2 weeks	1.51	3.08	9.27	12.2	3807.5	5659.4	38400		89.2	163.1	570.6	972.5
	3 weeks	2.67	13.2	8.11	2.97	8067.8	52736.7	7035.5		119	36	343	88
	4 weeks	4.94	4.47	5.71		11775.8	24194.8	37062.3		34.5	11.3	38.8
	5 weeks	8.97	13.8	16	10.4	172773	316797	64136.7	145882	423	81	31	113
Ly6CHI monocytes	0 weeks	4.09	3.56	12.1	6.78	952.629	409.915	5372.13	1165.92	156	55	497	151
	2 weeks	2.83	8.58	8.72	8.14	7135.99	15765.4	36121.7	103946	167	454	537	649
	3 weeks	6.89	5.76	4.14	4.27	20819.2	26921.1	10115		308	16	175	126
	4 weeks	3.38	1.63	3.66		8057.1	8822.71	23756.2		23.6	4.1	24.9
	5 weeks	2.89	5.86	10	11.1	55664.8	134524	40085.5	155702	136	35	19	120
Cd11b+F4/80+ macrophages	0 weeks	5.7	6.04		9.78	588.625	370.648	13660.8	1289.55	96	50	1265	167
	2 weeks	3	10.4	19.1	26.7	103763	50892.6			1467	8133	3005
	3 weeks	14.3	24.3	19.4	10.1	103161	109113	71803.1		1524	188	709	893
	4 weeks	19.5	3.92	5.92		136221	57630.5	132360		399	27	139
	5 weeks	1.13	0.092	0.33	1.12	70345.4	18800.1	40312.8	112332	172	5	19	87

## Sheet: Figure S6
Fig. S6c
MFI CD102	Gata6-F480+	1964	2079	1986	1804	2158
	Gata6+F480+	4631	6537	5490	6797	6221
		p value	95 % CI
two-tailed unpaired Student t test	MFI CD102	<0.0001	3021 to 4853
Fig. S6d
		RXRabfl/fl																			LysMCre+RXRabfl/fl
GATA6+F4/80+ cells (x103)	≤ 1 gr	156	5103	401	482	96	684	3746	987	1360	2052			0.5	142.3	1629	6.7		1.3	1.2	23	61	15	50	165	558	334	334	1309		1080	756	526	4		2.9	5.3	3.7
	≤ 0.5 gr	156	5103	401	482	96	684	3746	987	1360	2052			0.5	142.3	1629	6.7				23	61	15	50	165	558	334	334	1309		1080	756	526	4
	≤ 0.3 gr	156	5103	401	482	96	684	3746	987	1360	2052										23	61	15	50	165	558	334	334	1309		1080	756	526	4
		p value
generalized linear model with gamma distribution	≤ 1	0.058
	≤ 0.5	0.056
	≤ 0.3	0.05
Fig. S6e
	RXRabfl/fl																														LysMCre+RXRabfl/fl
GATA6-F4/80+ cells (%)	73.2646	69.2166	21.1989	67.8926	67.5984	78.0382	45.7627	37.9668	77.0325	49.0028	54.4283	10.8864	75.6693	68.3888	72.7839		69.4858	20.1117	32.5665	79.9261	24.0088		64.9739	17.6577		18.5587	18.4211	19.0854		20.436	41.5547	55.4558	18.057	7.83533	8.12721	64.6401	73.6374	67.904	72.3014	50.065	23.4099	72.8836	80.5532	63.9033	78.8734	75.5079	57.9108	73.8612	17.4359
GATA6-F4/80+ cells (x103)	0.018	3.348	0.004	0.236	0.063	0.066	0.174		3.251	4.837	33.385			170.92	96.404	2.496	34.638	62.559		183.302	45.404	100.791									0.238	0.448	0.039	0.19	0.151	0.14		0.097	0.189	2.671	0.254		79.463	91.341		54.184	2.566	171.138	53.324
		p value
Mann Whitney u test	GATA6-F4/80+ cells (%)	0.993
generalized linear model with gamma distribution	GATA6-F4/80+ cells (x103)	0.754
Fig. S6f
Cd11b+F4/80+ cells (%)	RXRabfl/fl						LysMCre+RXRabfl/fl
	18.9622	22.5674	28.8762		10.5442	6.26087	21.076	23.7745	31.7337	33.1636		11.6995	7.77251
		p value	95 % CI
two-tailed unpaired Student t test	Cd11b+F4/80+ cells (%)	0.4698	-8.031 to 16.2
[truncated: 8 more columns]
